# Supplementary material for: Home-based, telehealth, and hybrid exercise interventions for adults undergoing or recovering from hematopoietic stem cell transplantation: a systematic review of randomized controlled trials
Source: Front Rehabil Sci. 2026 May 20;7:1846935. doi: 10.3389/fresc.2026.1846935 (PMC13230005; doi:10.3389/fresc.2026.1846935)
Supplement: Supplementary file 2 [file Table1.xlsx]

## Sheet: table 1
study ID	age ( mean ± SD )	sex (M/F)(&)	ethnicity/race	BMI	cancer type	conditioning intensity	transplantion type (HSCT)	education	social support
Ma et al, 2024	IG: 54.6 ± 12.0 CG: 57.4 ± 11.2	IG: 42(58)/31(42) CG: 40(61)/26(39)	N/R	N/R	IG: 16 AML, 9 MDS, 5 NHL, 3 ALL, 19 Myeloma, 11 NHL, 10 other CG: 18 AML, 3 MDS, 4 NHL, 5 ALL, 17 Myeloma, 12 NHL, 7 other	N/R	Allogeneic and Autologous	N/R	N/R
potiaumpai et al, 2024	G1: 57.30 ± 15.55 G2: 63.47 ± 7.70	IG: 20 (55.6)/16 (44.4) CG: 26 (68.4)/12 (31.6)	N/R	CG: 28.35 ± 5.95 IG: 29.81 ± 6.00	IG: 9 Multiple Myeloma, 6 Acute Myeloid Leukemia, 6 Myelodysplastic Syndrome, Diffuse Large B Cell Lymphoma, 2 Chronic Myelogenous, Leukemia, 5 ,Other Leukemias, 2 Other Lymphomas, 2 Other Malignancies CG: 14 Multiple Myeloma, 11 Acute Myeloid Leukemia, 2 Myelodysplastic Syndrome, 4 Mantle cell lymphoma, 1 Diffuse Large B Cell Lymphoma, 3 Chronic Myelogenous, Leukemia, 1 Other Leukemias, 2 Other …	N/R	Allogeneic and Autogenic	N/R	N/R
Lee et al, 2023	IG: 64.8 (10.6) CG: 64.7 (7.9)	10(50)/10(50)	Race/ethnicity: IG: 7 Non-Hispanic white, 1 Hispanic white, 1 Asian/Pacific Islander CG: 6 Non-Hispanic white, 1 Hispanic white, 2 African American, 1 Asian/Pacific Islander	IG: 29.3 ± 6.9 CG: 27.1 ± 6.7	IG: 1 ALL, 2 AML, 2 CML, 1 MDS, 1 HL, 3 NHL CG: 1 AML, 1 CLL, 1 CML, 1 MM, 1 MDS, 1 HL, 4 NHL	N/R	Allogeneic and Autogenic	N/R	N/R
Wiskemann et al, 2010	IG: 47.6 ± 12.75 CG: 50 ± 12.75	IG: 32(45)/21(62) CG: 39(55)/13(38)	N/R	24.9 ± 4.1	IG: 12 Acute myeloid leukemia (AML), 6 Acute lymphoblastic leukemia (ALL), 2 Chronic myeloid leukemia (CML), 4 Chronic lymphocytic leukemia (CLL), 7 Myelodysplastic syndrome (MDS), 7 Myeloproliferative syndrome (MPS), 1 Aplastic anemia, 7Other lymphomas, 2 Multiple myeloma, 6 Secondary AML. CG: 10 (AML), 8 (ALL), 2 (CML), 2 (CLL), 5 (MDS), 6 (MPS), 1 Aplastic anemia, 13 Other lymphomas, 1 Multipl…	Myeloablative 24 (22.85%) Reduced intensity 81 (77,14%)	allogeneic	N/R	N/R
Wood et al, 2020	All: 51.25 ± 11.25	AII:16(57)/12(43)	Ethnicity (n=28): 24 Non-Hispanic, 1 Hispanic, 3 Other Race (n=28): 19 White, 6 Black, 3 Other	BMI > 30: 8 (29%) BMI < 30: 20 (71%	All: 15 (54%) AML, 3 MDS, 3 ALL, 1 CML,1 Hodgkin lymphoma, 1 Multiple myeloma, 1 Myelofibrosis, 1 Aplastic anemia, 1 Mantle cell lymphoma, 1 HLH	Myeloablative 13 (46%) Reduced 15 (54%)	allogeneic	At least a college degree 13(47%) No college degree reported 15 (53%)	Living with anyone 17 (61%) Did not report living with anyone 11 (39%)
McCourta et al, 2023	IG: 59.3 ± 9.4 CG: 61.3 ± 8.7	IG: 13 (57)/10(43) CG: 18(67)/9(33)	IG: 21 White, 6 Black or Black British, CG: 16 White, 4 Black or Black British, 1 Asian or Asian British, 2 Otherr	IG: 29.7 ± 4.5 CG: 26.9 ± 4.4	myeloma	N/R	autologous	IG: Higher education (Level ≥6) (16, 59%), lower education (Level ≤5) (10, 37%), missing data (1, 2%). CG: Higher education (Level ≥6) (6, 26%) lower education (Level ≤5) (15, 65%),missing data (2, 9%).	IG: Spouse/partner (13, 48%) immediate family incl. children (7, 26%) alone (7, 26%). CG: Spouse/partner (8, 35%) immediate family incl. children (13, 57%) alone (2, 9%).
Coleman et al, 2008	IG: 55\range 32–74 CG: 55\range 25–76	IG: 35 (60.3)/23(39.7) CG: 35(56.5)/27(43.5)	IG: 51 Caucasians and 7 Others CG: 57 Caucasians and 5 Others	N/R	myeloma	N/R	autologous	N/R	N/R

## Sheet: table 2
Study ID	country/time	total sample size	included criteria	intervention							comapator		outcome	result
				sample size	type	session/ program duration	frequency	intensity	intervention timing (pre, during, post)	Delivery mode	sample size	type
Ma et al, 2024	Australia	139	Participants were eligible if they were aged 18–75 years, at least 6 months post-HCT, had internet access, and were able to access online training materials and use the audiovisual platform (Skype).	73	Multimodal: ( aerobic+ resistance) Exercise + ( formal and informal) mindfulness-based stress management (MBSM) + motivation support	program duration: 6-week supervised intervention + follow-up to 12 months Session duration : exercise session ( 6 week ): 30-60 minutes MBSR ( Skype session): 30-60 minutes motivation sessions: 30 minutes (from 3 to 6 months)	Exercise: 3 times per week, MBSM (Weeks 1–6): 1 session/week (Skype) + daily home practice (or every 2 days). Follow-up (3 months): Unsupervised self-practice (frequency not specified).	moderate-to-high: aerobic 50–75% HRR, resistance 65–80% 1RM, targeting RPE 11–15 (later 11–14, adjusted per participant feedback).	Post-transplant	(1- 6 week): supervised home based telehealth by online meeting platform skype. (follow up): Unsupervised exercise/mindfulness with monthly motivational and goal-setting sessions.	66	Usual Care	The primary outcome was the change in functional capacity at 3 months, while secondary outcomes included physical performance, quality of life, psychological well-being, fatigue, sleep, physical activity, overall health status, and serum cytokines.	Significant improvement in 6-MWT at 3 months (MD 51.4 m; 95% CI 27.3–75.5; P<.001; ES 0.52), maintained at 12 months (MD 59.3 m; P=.003; ES 0.60), with sustained STS improvement; no significant differences in HGS or QOL; significant change in sICAM-1 (exploratory); no adverse events.
potiaumpai et al, 2024	United States of America (USA)	74	Adults ≥18 y with haematological malignancy in remission, scheduled for inpatient auto/allo stem cell transplant, ECOG ≤2, medically stable, no active infection/cytopenias, able to consent, physician-approved, no exercise contraindication	36	resistance+ aerobic exercise	Program duration: 2–24 weeks (until hospital admission). Session duration: resistance session: 30–45 min aerobic session:15 min	resistance: 5 times per week Aerobic: 5–7 times per week	Resistance: moderate, RPE 14–16/20 Aerobic: moderate, RPE 12–14/20.	pre-transplant	unsupervised, home based	38	Usual Care + Educational Program group	Primary outcomes: feasibility, acceptability, and safety of the prehabilitation exercise program; Secondary outcomes: physical function, quality of life, fatigue, transplant-related symptoms, patient-reported outcomes, body composition, and bone density.	Acceptability 83%, Exercise adherence 92%, No exercise-related or serious adverse events, Avg. pre-transplant exercise 6.3 weeks (range 2.7–18.3); greater improvements vs usual care in 6MWT, SPPB, 30-s chair stands, and within-group TUG gains.
Lee et al, 2023	United States of America (USA)	20	Adults ≥18 years, ≥2 years post-HCT in clinical remission, classified as pre-frail or frail on BMTSS, able to consent and complete study procedures, English-speaking.	10	dynamic balance, strength, core stability and postural control	Program duration: 8 week Session duration: 30-60 min/session,	3 sessions per week	Individualized, progressive (resistance band color progression).	Post-transplant	Real-time supervised telehealth exercise ( via online platform)	10	delayed control	Primary – feasibility (completion of assessments >70%, exercise adherence >70% of sessions); Secondary – frailty (BMI, fatigue, energy expenditure) and physical function (gait speed, handgrip strength, SPPB, chair stand).	Feasibility criteria met (95% completed assessments; 90% adherence >70% sessions); no significant group × time differences for handgrip strength, fatigue, BMI, or SPPB; exercise group improved 4‑m gait (+13.9%, P=0.004) and 5‑min gait (+25.4%, P=0.04), control group changes non-significant.
Wiskemann et al, 2010	Country: Germany Time: May 2007 – February 2009	105	adult patients with hematological malignancies preparing for allogeneic hematopoietic stem cell transplantation (allo HSCT)	57	Endurance and resistance exercise	Program duration: Pre-transplant 1–4 wk; hospitalization; post-transplant 6–8 wk Session duration: 20–40 min pre/post; ~30 min hospitalization (avg)	Pre-/post-transplant: 3 endurance + 2 resistance sessions/week Hospitalization: 5 endurance + 2 resistance sessions/week	Borg scale, 12–14 endurance, 14–16 resistance.	Pre-transplant, during hospital stay, post-transplant	Pre-/post-transplant: Home-based, weekly telehealth Hospitalization: Partially supervised 2×/week	55	social contact	fatigue, QoL, anxiety, depression, vigor and distress, Maximal isometric voluntary strength, endurance performance, physical functionnction	The exercise group showed significantly improved fatigue scores (P < .01–.03), physical fitness/functioning (P = .02–.03), and global distress (P = .03)
Wood et al, 2020	Country: United States Time: December 2015 – March 2017	34	Adults considered for allogeneic HCT, with ≥5 weeks available for a pre-HCT exercise intervention and ≤12 weeks prior to transplantation, medically cleared for maximal exercise testing and regular exercise participation, and with a working email address.	17	aerobic interval exercise exercise	Program duration: 5–12 weeks Session duration: 30 minutes per session	3-4 sessions/week	Week 1: Any intensity Weeks 2 and beyond: High-intensity intervals (~80% MHR) with lower-intensity recovery period	Pre-transplant	Home-based, weekly telehealth.	17	usual care	cardiorespiratory fitness	There were no significant differences in change scores for VO2peak or 6MWD between intervention and control groups, though the final evaluable population was too small to draw any meaningful conclusions about thec effect of the intervention.
McCourta et al, 2023	United Kingdom	50	Adult patients with myeloma who were clinically able to undertake regular exercise training, able to provide written informed consent, with a good command of written and spokenEnglish, and with access to (and ability to use) a videoconferencing platform (or family assistance) following COVID-19.	23	aerobic and resistance exercise	Program duration: Pre-transplant (6–8 weeks), during hospitalization, and post-transplant (12 weeks). Session duration: Pre-transplant: 15 min, +5 min/week to ≥30 min by weeks 3–4.Hospitalization/post-transplant: ≤30 min, individualized.	3 sessions/week	Individualized aerobic exercise intensity between 60% and 80% of heart rate (HR)	Pre-transplant, during hospital stay, post-transplant	Pre-transplant Pre-COVID: 1 supervised face-to-face (group-based) gym session + 2 unsupervised home sessions/week. Post-COVID: Home-based telehealth via Zoom; initial 1:1 individual session followed by weekly group-based classes. During and Post-transplant Unsupervised home-based exercise with weekly telephone follow-up/guidance.	27	usual care	Feasibility outcomes included recruitment rate, reasons for ineligibility or non-participation, attrition, adherence to the intervention and adverse events (AE). Fatigue, quality of life,physical activity level, function capacity,hand grip strength.	Fifty participants were randomized (46% uptake); attrition was 34%, mainly due to not undergoing ASCT. Exercise showed potential benefits on QOL, fatigue, functional capacity, and physical activity at admission and 3 months post-ASCT.
Coleman et al, 2008	United States of America (USA)	120	patients newly diagnosed with multiple myeloma and eligible for treatment with an intensive treatment protocol that included tandem autologous PBSCT.	58	aerobic and resistance exercise	a set of color-coded exercise stretch bands with varying resistance,	resistance training was performed on alternate days.	moderate intensity	The intervention started at baseline (prior to chemotherapy) and continued through the intensive treatment phase, which lasted approximately 15 weeks.	Home-based	62	usual care	Aerobic capacity (assessed by the six-minute walk test), Perceived exertion (using the Borg scale) during exercise assessments	the walk test measurements showed a trend toward better exercise performance by the exercise group. Aerobic capacity declined as treatment program intensity increased, but patients assigned to exercise had less of a decline. Ad_xfffe_ditionally, more patients in the usual care group, compared to the exercise group, were unable to perform the walk tests as treatment progressed.
		9

## Sheet: table 3 
Study ID	sample size	endpoint	Muscle strength			Quality of life			physical activity level			physical capacity			psychological wellbeing			fatigue				Notes
			IG	CG	measures	IG	CG	measures	IG	CG	measures	IG	CG	measures	IG	CG	measures	IG	CG	measures		HGS for dominant hand
Ma et al., 2024	139,73,66	3 Months - Baseline	HGS: 51.4 ± 12.3 STS: 2.5 ± 0.7		hand held dynamometer (HGS) STS	FACT-BMT: 2.1 ± 1.9		FACT-BMT	IPAQ: 337.1 ± 373.4 Godin: 0.8 ± 3.7		IPAQ Godin-Shephard Leisure Time Physical Activity Questionnaire	6-MWT: 51.4 ± 12.3		6-MWT	DASS_Depression: –0.7 ± 0.4 DASS_Anxiety: 0.1 ± 0.3 DASS_Stress: –0.1± 0.4 HADS_Depression: –0.4 ± 0.4 HADS_Anxiety: –0.9 ± 0.4		HADS DASS-21	FACIT: 1.2 ± 1.0		FACIT		Both truncated and non-truncated IPAQ scores were reported; truncated values were extracted.
		6 months - Baseline	HGS: 48.8 ± 22.5 STS: 3.2 ± 0.7			FACT-BMT: 2.3 ± 2.2			IPAQ: –17.2 ± 472.8 Godin: 2.3 ± 3.8			6-MWT: 48.8 ± 22.5			DASS_Depression: –0.3 ± 0.5 DASS_Anxiety: –0.3 ± 0.4 DASS_Stress: –0.9 ± 0.6 HADS_Depression: –0.05 ± 0.4 HADS_Anxiety: –0.3 ± 0.4			FACIT: 1.8 ± 1.1
		12 months - Baseline	HGS: 59.3 ± 19.8 STS :3.2 ± 0.8			FACT-BMT: 2.0 ± 2.3			IPAQ: –569.8 ± 421.1 Godin: 6.1 ± 3.6			6-MWT: 59.3 ± 19.8			DASS_Depression: –0.4 ± 0.5 DASS_Anxiety: 0.1± 0.3 DASS_Stress: –0.4 ± 0.5 HADS_Depression: 0.02 ± 0.4 HADS_Anxiety: –0.8 ± 0.5			FACIT: 2.3 ± 1.3
potiaumpai et al, 2024	74,36,38	prior to HSCT	30-SCT: +1.69 (95% CI 0.41, 2.98) Handgrip Strength: +1.16 (−1.02, 3.34)	30-SCT: +0.01 (−1.23, 1.25) Handgrip Strength: −0.50 (−2.60, 1.60)	Hand held dynamometer (HGS) 30-SCT							6MWT: +3.39 (95% CI 388.23, 462.16)	6MWT: +6.93 (363.04, 434.99)	6MWT
		on/around admission day	30-SCT: −5.22 (−8.20, −2.24) Handgrip Strength: −2.91 (−5.71, −0.12)	30-SCT: −3.06 (−6.11, −0.01) Handgrip Strength: −3.00 (−5.88, −0.13)								6MWT: −102.85 (381.77, 461.85)	6MWT: −55.54 (333.27, 410.92)
		30 days post-HSCT	30-SCT: +5.37 (1.93, 8.81) Handgrip Strength: −0.50 (−3.75, 2.76)	30-SCT: +1.18 (−2.45, 4.81) Handgrip Strength: 2.59 (−0.87, 6.05)								6MWT: +131.21 (253.96, 383.97)	6MWT: +70.80 (251.94, 381.17)
		100 days post-HSCT	30-SCT: +1.84 (−0.42, 4.10) Handgrip Strength: −2.25 (−5.06, 0.55)	30-SCT: −1.87 (−4.37, 0.63) Handgrip Strength: −0.91 (−3.95, 2.12)								6MWT: +24.98 (399.59, 500.75)	6MWT: −11.67 (334.63, 440.08)
Lee et al, 2023	20,10,10	Baseline	dominant HGS: 28.7 ± 11.7 Non dominant HGS: 28.9 ± 12.2	Dominant: 26.6 ± 6.7 Non dominant: 23.9 ± 10.7	hand held dynamometer (HGS)													FACIT: 39.2 ± 6.6	FACIT: 23.9 ± 10.7	FACIT
		8 weeks	dominant: 30.3 ± 14.0 Non dominant: 29.6 ± 11.6	Dominant: 23.9 ± 10.6 Non dominant: 22.5 ± 10.2														FACIT: 29.6 ± 11.6	FACIT: 31.3 ± 9.9
Wiskemann et al, 2010	112,57,55	baseline	HGS:185.5 ± 54.8	HGS:186.7 ± 63.2	hand-held dynamometer (HHD)	EORTC QLQ-C30: 60.8 ± 18.8	EORTC QLQ-C30: 55.6 ± 21.6	EORTC QLQ-C30	step count: 5131 ± 2813	step count: 5363 ± 2615	pedometer step count	6MWT: 539 ± 88	6MWT: 544 ± 107	6MWT	HADS (Depression): 15.8 ± 1.4 HADS (Anxiety): 19.0 ±1.8 POMS (Depression): 13.8 ± 13.1 POMS (Anxiety):7.5 ± 7.8 NCCN: 4.6 ± 2.2	HADS (Depression): 16.3 ± 1.4 HADS (Anxiety): 19.3 ± 2.2 POMS (Depression): 16.9 ± 15.7 POMS (Anxiety):6.5 ± 7.4 NCCN: 4.8 ± 2.9	HADS NCCN POMS (35 items)	MFI (General fatigue):12.0 ± 4.0 MFI (Physical fatigue):12.4 ± 4.2 EORTC QLQ-C30: 45.0 ± 24.4 POMS:15.1 ± 8.4	MFI (General fatigue):11.6 ± 4.7 MFI (Physical fatigue):11.5 ± 5.0 EORTC QLQ-C30: 46.1 ± 32.2 POMS:15.2 ± 10.0	POMS MFI EORTC QLQ-C30
		1–3 weeks/ admission	HGS:192.7 ± 65.9	HGS:186.7 ± 61.9		EORTC QLQ-C30: 64.2 ± 20.3	EORTC QLQ-C30: 62.7 ± 23.2		step count: N/A	step count: N/A		6MWT: 553 ± 87	6MWT: 546 ± 106		HADS (Depression): 15.4 ± 1.5 HADS (Anxiety): 19.2 ± 2.0 POMS (Depression):13.9 ± 12.9 POMS (Anxiety):5.8 ± 6.8 NCCN: 4.2 ± 1.9	HADS (Depression): 16.1 ± 1.6 HADS (Anxiety): 19.2 ± 2.3 POMS (Depression):17.7 ± 16.8 POMS (Anxiety):6.6 ± 7.9 NCCN: 4.3 ± 3.0		MFI (General fatigue):11.2 ± 4.2 MFI (Physical fatigue):11.5 ± 4.1 EORTC QLQ-C30: 39.2 ± 26.3 POMS:13.9 ± 9.2	MFI (General fatigue):11.4 ± 4.7 MFI (Physical fatigue):11.2 ± 4.8 EORTC QLQ-C30: 41.4 ± 31.2 POMS:15.5 ± 11.7
		discharge	HGS:168.8 ± 61.0	HGS:149.3 ± 52.1		EORTC QLQ-C30: 53.8 ± 19.9 53.8 ± 19.9	EORTC QLQ-C30: 47.3 ± 18.1		step count: N/A	step count: N/A		6MWT: 472 ± 88	6MWT: 445 ±112		HADS (Depression): 15.1 ± 2.0 HADS (Anxiety): 19.6 ± 2.4 POMS (Depression): 11.4 ± 12.0 POMS (Anxiety):4.8 ± 6.4 NCCN: 3.4 ± 2.2	HADS (Depression): 15.8 ± 2.1 HADS (Anxiety): 19.5 ± 1.6 POMS (Depression):13.0 ± 12.1 POMS (Anxiety):7.7 ± 8.5 NCCN: 4.6 ± 2.8		MFI (General fatigue):12.7 ± 3.6 MFI (Physical fatigue):12.9 ± 4.1 EORTC QLQ-C30: 60.3 ± 28.5 POMS:15.0 ± 8.7	MFI (General fatigue):14.7 ± 4.4 MFI (Physical fatigue):14.6 ± 4.7 EORTC QLQ-C30: 66.4 ± 27.4 POMS:20.3 ± 10.1
		6–8 weeks	HGS:167.8 ± 49.5	HGS:149.3 ± 58.7		EORTC QLQ-C30: 61.7± 22.2	EORTC QLQ-C30: 57.1 ± 17.3		step count: 3342 ± 1247	step count:3934 ± 1894		6MWT: 538 ± 80	6MWT: 490 ±103		HADS (Depression): 15.6 ± 1.7 HADS (Anxiety): 20.3 ± 2.0 POMS (Depression): 11.0 ± 13.0 POMS (Anxiety):6.0 ± 7.1 NCCN: 3.2 ± 2.2	HADS (Depression): 16.4 ± 2.3 HADS (Anxiety): 19.0 ± 2.5 POMS (Depression):17.3 ± 15 POMS (Anxiety):9.1 ± 8.2 NCCN: 4.0 ± 2.6		MFI (General fatigue):11.0 ± 4.1 MFI (Physical fatigue):11.4 ± 4.7 EORTC QLQ-C30: 49.7 ± 28.9 POMS:12.8 ± 9.2	MFI (General fatigue):13.5 ± 4.3 MFI (Physical fatigue):14.0 ± 4.5 EORTC QLQ-C30: 60.8 ± 29.2 POMS:19.5 ± 10.6
Wood et al, 2020	34,17,17	Baseline										VO2peak (N=6): 20.3 ml/kg/min 6MWD (N=4): 405.3 m	VO2peak (N=10):15.8 6MWD (N=8): 444.1	VO2peak 6MWD
		5–12 weeks pre-transplant										VO2peak (N=6): 20.7 6MWD (N=4): 412.2	VO2peak (N=10):17.2 6MWD (N=8): 331.4
McCourta et al, 2023	50,23,27	baseline	TST: 10.1 ± 5.1 HGS: 27.3 ± 9.3	TST: 13 ± 3.7 HGS: 30.6 ± 8.7	HGS 30 second TST	EORTC QLQ-C30: 62.7 (54.0, 71.5) EuroQol EQ-5D-5L: 66 (57.6, 74.3) FACT-BMT: 103.2 (95.0, 111.3) FACT-G: 75.6 (69.3, 81.9)	EORTC QLQ-C30: 62.9 (55.3, 70.5) EuroQol EQ-5D-5L: 69.5 (62.3, 76.8) FACT-BMT: 102 (95.0, 109.1) FACT-G: 74.9 (69.4, 80.3)	EORTC QLQ-C30 EuroQol EQ-5D-5L FACT-BMT FACT-G	Step count: 5103 (3247.3, 7213.5) IPAsQ-SF: 1188 (198, 2538.5)	Step count: 7415 (5267, 9281.5) IPAQ-SF: 1180 (519.8, 2655)	accelerometer IPAQ-SF	6MWT: 470.4 ± 123.4	6MWT: 487.8 ± 141.1	6MWT				FACIT-F: 36.4 (31.3, 41.4)	FACIT-F: 35.3 (30.9, 39.6)	FACIT-F	Authors measured functional capacity using 6MWT, hand grip strength, and sit-to-stand test. (HGS) hand-grip strength and (TST) timed sit-to stand test
		6-8 week/ admission	TST: 16.7 ± 4.6 HGS: 26.8 ± 7.7	TST: 12.7 ± 3.4 HGS: 31 ± 8.7		EORTC QLQ-C30: 73.4 (64.1, 82.7) EuroQol EQ-5D-5L: 70.6 (61.8, 79.5) FACT-BMT: 113.5 (105.0, 122.0) FACT-G: 84.0 (77.4, 90.6)	EORTC QLQ-C30: 68.3 (60.5, 76.1) EuroQol EQ-5D-5L: 67.6 (60.2, 75) FACT-BMT: 106.1 (98.9, 113.3) FACT-G: 78.8 (73.3, 84.4)		Step count: 5412.5 (3407.3, 6520) IPAQ-SF: 2910 (1138.5, 4172)	Step count: 3379 (2005, 4237.5) IPAQ-SF: 1512 (639, 2094.8)		6MWT: 541.6 ± 120.6	6MWT: 516.5 ± 113.9					FACIT-F: 42.0 (36.7, 47.3)	FACIT-F: 38.5 (33.0, 43.1)
		discharge	TST: 15.8 ± 2.8 HGS: 28.5 ± 9.8	TST: 11 ± 3.9 HGS: 29.1 ± 9.5		EORTC QLQ-C30: 26.7 (16.8, 36.6) EuroQol EQ-5D-5L: 52.3 (42.9, 61.7) FACT-BMT: 86.7 (77.8, 95.5) FACT-G: 64.9 (58.0, 71.8)	EORTC QLQ-C30: 33.3 (25.2, 41.5) EuroQol EQ-5D-5L: 53.5 (45.7, 61.2) FACT-BMT: 88.8 (81.3, 96.3) FACT-G: 66.7 (60.9, 72.6)		Step count: 2514.3 (2475, 5549) IPAQ-SF: 0 (0, 244.8)	Step count: 2965 (2117.3, 3578.8) IPAQ-SF: 0 (0, 24.8)		6MWT: 521.0 ± 75.9	6MWT: 404.1 ± 122.8					FACIT-F: 21.0 (15.4, 26.6)	FACIT-F: 18.7 (14.0, 23.5)
		12 week	TST: 19 ± 3.2 HGS: 27.9 ± 8.9	TST: 12.6 ± 3.2 HGS: 28.5 ± 7.3		EORTC QLQ-C30: 70.1 (61.0, 79.1) EuroQol EQ-5D-5L:78.1 (69.5, 86.7) FACT-BMT: 112.1 (103.8, 120.5) FACT-G: 82.4 (75.9, 88.9)	EORTC QLQ-C30: 68.8 (60.7, 76.1) EuroQol EQ-5D-5L: 74.9 (67.1, 82.6) FACT-BMT: 109.7 (102.3, 117.1) FACT-G: 81.5 (75.8, 87.2)		Step count: 8923.5 (7020, 12331.8) IPAQ-SF: 2259 (887.3, 3877.5)	Step count: 6200.5 (5151.8, 8150.5) IPAQ-SF: 924 (678, 2430)		6MWT: 625.0 ± 63	6MWT: 506.4 ± 71.5					FACIT-F: 42.2 (37.0, 47.4)	FACIT-F: 39.2 (34.5, 43.8)
Coleman et al, 2008 (not reported)

## Sheet: table 4
study ID	Adherence definition	Adherence(%)		completion rate (%)		Retention rate (%)		withdrawal			Adverse events(%)		Safety procedures
		IG	CG	IG	CG	IG	CG	IG	CG	reason	IG	CG
Ma et al., 2024	the mean number of exercise and MBSM sessions per week	Two-group mean difference 3 months: Physical = 1.82, Mindfulness = 3.97 12 months: Physical = 1.26, Mindfulness = 2.12		3 months: 90.5 12 months: 68.5	3 months: 94 12 months: 82	3 months: 90.5 6 weeks: 92 12 months: 68.5	3 months: 93.5 6 weeks: 95.5 12 months: 81	include deaths: 12	include deaths: 23	IG: 6 Unable to contact, 4 Deceased, 1 Unwell, 1 Work/personal reasons CG: 6 Unwell, 9 Work/personal reasons, 4 Deceased, 4 Unable to contact,	0	0	Education on contraindications and safe progression; RPE monitoring (≤17); program modification for symptoms or medical issues; adverse symptom reporting and medical referral when needed
potiaumpai et al, 2024	the proportion of completed of prescribed exercise sessions.	91.98	N/R	0.86	N/R	N/R	N/R	Including death: 15	Including death: 21	IG: 2 Emergency HSCT, 2 change to CAR-T, 1 HSCT Delayed, 2 other, 3 patient deceased, 4 hospitalization, 1 COVID-19 restrictions CG: 3 Emergency HSCT, 1 HSCT Delayed, 6 COVID-19 restrictions, 1 deceased, 8 patient decline to health, 2 other	0	N/R	Exercises individualized by exercise and cancer specialist; study manual with safe exercise guidelines provided; patients withdrawn if exercise unsafe or exclusion criteria met; all received educational session on HSCT-related effects and precautions
Lee et al, 2023	Percentage of prescribed exercise sessions completed; participants considered adherent if they completed >70% of sessions.	90	N/R	N/R	N/R	N/R	N/R	0	n=1	death	0	N/R	Medical clearance required for participants with active chronic GvHD; eligibility screening and informed consent completed before study participation.
Wiskemann et al, 2010	Adherence to protocol (exercise recommendation))	Before: 87.5 During: 83.0 After: 91.3	N/R	N/R	N/R	N/R	N/R	2	0	no reason given	N/R	N/R	safety monitoring was ensured through self-report daily logs + weekly staff follow-up + open therapist communication access..
Wood et al, 2020	N/R	N/R	N/R	N/R	N/R	N/R	N/R	11	7	IG: 7 Became ineligible for HSCT , 4 could not schedule test CG: 4 Ineligible or delayed HSCT, 3 Scheduling or equipment issues	N/R	N/R	N/R
McCourta et al, 2023	Adherence was based on supervised session attendance and self-reported home exercise completion	N/R	N/R	65.2	66.7	N/R	N/R	10	9	IG: 6 Did not proceed to ASCT, 1 Did not return T1 postal measures,1 Did not attend T2 assessment, 2 Did not return T2 postal measure CG: 4 Did not proceed to ASCT, 3 Did not return T1 postal measures,1 Did not return T2 postal measure, 1 Did not return T3 postal measure	0.02	0.02	Overall, safety was ensured through symptom-guided, individualized exercise prescription with flexible session structure to prevent overexertion and manage treatment-related complications.
Coleman et al, 2008	Adherence was based on supervised session attendance and self-reported home exercise completion	N/R	N/R	long term: 58 short term: 35	long term: 62 short term: 34	N/R	N/R	8	7	IG: Withdrew from multiple myeloma treatment protocol (n = 2) Died (n = 1) Withdrew from the study (n = 5) CG:Withdrew from multiple myeloma treatment protocol (n = 3) Died (n = 1) Withdrew from the study (n = 3)	0.52	0.48	Overall, safety was ensured through symptom-guided, individualized exercise prescription with flexible session structure to prevent overexertion and manage treatment-related complications.
